# Supplementary material for: Data on genome resequencing of pigmented and non-pigmented Malaysian rice varieties
Source: Data Brief. 2020 Jun 3;31:105806. doi: 10.1016/j.dib.2020.105806 (PMC7298397; doi:10.1016/j.dib.2020.105806)
Supplement: Supplementary file 1 [file mmc1.xml]

<?xml version="1.0" encoding="utf-8" standalone="no"?>
<data>
  <datasets>
    <author>rabiatul@mardi.gov.my;rabiatul.adawiah83@gmail.com</author>
    <type>1</type>
    <dataset>
      <name>Data on genome resequencing of pigmented Malaysian rice varieties</name>
      <caption />
      <description>Whole genome sequence data of pigmented Malaysian rice varieties using Illumina HiSeq sequencing platform.</description>
      <filetype>
        <name />
      </filetype>
      <filesize />
      <source>0</source>
      <sourcename>Original Data</sourcename>
      <access>
        <type>1</type>
        <name>Data available in data repository</name>
        <reponame>https://www.ebi.ac.uk/ena/data/search/</reponame>
        <PersistentId />
        <deeplinkurl>https://www.ebi.ac.uk/ena/data/view/PRJEB29070</deeplinkurl>
      </access>
    </dataset>
    <dataset>
      <name>Data on genome resequencing of non-pigmented Malaysian rice varieties</name>
      <caption />
      <description>Whole genome sequence of two non-pigmented Malaysian rice varieties.</description>
      <filetype>
        <name />
      </filetype>
      <filesize />
      <source>0</source>
      <sourcename>Original Data</sourcename>
      <access>
        <type>1</type>
        <name>Data available in data repository</name>
        <reponame>https://www.ebi.ac.uk/ena/data/search/</reponame>
        <PersistentId />
        <deeplinkurl>https://www.ebi.ac.uk/ena/data/view/PRJEB32344</deeplinkurl>
      </access>
    </dataset>
  </datasets>
</data>
